# Supplementary material for: Proteomic Identification and Meta-Analysis in Salvia hispanica RNA-Seq de novo Assemblies
Source: Plants (Basel). 2021 Apr 14;10(4):765. doi: 10.3390/plants10040765 (PMC8070742; doi:10.3390/plants10040765)
Supplement: Supplementary file 1 [file plants-10-00765-s001.zip]

Archive with 5 entries (5 files):
- 20210326-submit-Chia proteogenomics-Supplementary.pdf
- FAA-assemblies.zip
- fatty-acid-desaturases.zip
- FNA-assemblies.zip
- Seed-storage-proteins-from-Gupta.faa
