# Supplementary material for: Proteomic Identification and Meta-Analysis in Salvia hispanica RNA-Seq de novo Assemblies
Source: Plants (Basel). 2021 Apr 14;10(4):765. doi: 10.3390/plants10040765 (PMC8070742; doi:10.3390/plants10040765)
Supplement: Supplementary file 1 [file plants-10-00765-s001.zip › Seed-storage-proteins-from-Gupta.faa]

>TRINITY_DN34_c1_g4_i1_6_1 11S globulin subunit beta
RKTKEASTTSSNLSSHHITAMGKALSLSLCLSFLFLLHGCCSAQMMQQQFWQSMQSQQQH
RFRAKTQCQIQQLSAREPTLKFQSEAGFSEYWDTSSAEFECAGIEFVRHQVQPKGLVLPF
YTNAPRLTFIVQGSGILGTVIPGCAETYESEAGASSRYSAREGEDVRRGDRHQKLRRFRR
GDVIALPEGITTFVYNDGDAPLTYVSMLDIGNDNNQLDFKFRKFVLAGNPQSIESQKQGK
EYRNMLYGFDEQLLADAFNTEPELMRRLQGKEDERGIIVRAEKLRMVLPEYESEEEHSQR
RGRPYNGLEETFCSYKIKKNLDHPTSADLYNPRGGRISNVNSQSLPILNYLQLSAQRGIL
YKNAIVAPQWCTNAHSALYVTKGSARIQVVGTQGRSVFDGEVKEGQLLVVPQNFVVVKKA
SQNGFEWITFKTNDNAMNAQLAGRLSAIRAMPNEVLMNAFGISRDEAKSLKFGREESTLF
SPSQRYA
>TRINITY_DN1113_c0_g1_i4_4_1 11S globulin seed storage protein 2
VDDQNSLEKETQLTMASKFLLALSLSLLVSTAFGNRYVPLEKMRGQRIQLTRPQQCRIQR
ISAVQPRNQIQSEGGLTEMWDEMESQFQCAGVAPMRNTLRPNALSLPNYHPNPRLIYIEQ
GEGYIGVIFPGCAETYQSHGGEQFSSESEQQGQKRDLHQKVHRIRRGDVIALPPGAVHWC
HNDGSEDLIAISVNDLNHQSNQLDEKFRSFYLAGSAPQGSKGEETFHNIFQSFDAELMAE
AFNVSPDLIRRMQSTEEERGLSVMARESMKYIHPDEDTSFRRRESPHNDNGFEETFCTMK
IRTNVENQRDADIYSREAGKLKVVDMHRLPILSFIDMSAEKGTLFPNSMLSPHWAKDGHT
VVYVTKGEAKVEIVDHSGQTMMNDRVSQGDMFVVPQFYTNTAQAGNMGFEWVAFKTSGYP
MRNDMAGYTSALRGMPLQVLTNAYQMSPAEAQSIKTNRGSQTFLLSPAHRSGKHF
>TRINITY_DN374_c0_g3_i1_5_1 11S globulin
SRRCSPDLQPSQQSAMARTFFSALSLVLLISSASAYKGSGGSASWQKGECDITRINAQEP
SFRVESEGGVSEFWDHNSEDFQCAGVSFHRHIIRTRGLMLPAYHNAPVLAYVLQGRGIFG
VVISGCPETFESPQQQPEKEVRGGKFSTDRHQQIEYLKQGDVIAIRAGDAHWTYNNGDEE
LVIVVVQDNSNNANQLDQNPRSFLLAGNPEIAQQQEQMKRFRGSRGQQHEMGNIFRGLSN
EILAEAFDVDEETARKLKSEKDERGPIVIVEKELQVIKPPFRHNGLEETVCSAKIRENIN
NPSRADIYNPQAGRLSTVNSFTFPLLNYLRLSFAKAVLYRNAIMAPHWLTNAHSIMYITR
GESRVQVVNHKGQAVFDGQVRAGQVLVVPQNFAVVKQANEEGCEWVEFQTNANAMINTLS
GRTSAMRGLPLDVVANAYQISREEAERIKYSRQETLFFSGSRSSYATQ
>TRINITY_DN992_c2_g3_i1_2_1 11S globulin
SVSQCGCDHHTHTQRVKHSISTMGKLSLSVLSFLLLLGLGYAFREQQGECQLSNIDAREP
SYRVQSEGGQTEFWDNHNNEFRCAGVSIRRHIIQQRGLLLPVYHNAPVLVYVVQGKGTYG
VLRSGCAETFEAGQQQQFSREERSQRFRDDRHQKVEEFQKGDVIAIRAGDAHWVYNDGDQ
ELVVVVFHHNSNNANQLDQNPRSFFLAGNPGNQQQEEQYRSLRGSKRGQEAQSELGNVFS
GLDDELLAEAFNVDVETARKLRGQNDERGHIIRAEKSIQLIQPHRSRQEREQERHNGLEE
TFCSARVKENLDRASRADFYNPRAGRFSTLNSFNLPILSFLQLSAAKGVLHRNAIFAPHW
YTNAHSLIYATRGASRVQIVNHRGQAVFDGQVREGQVLVVPQNFAVVKQAEEQGFEWVAF
NTNENAAINTLSGRTSAIRGLPVDVVANAYQVSREEAQRIKFSRQETLIFNANDARRSA
>TRINITY_DN34_c1_g5_i1_6_1 11S globulin subunit beta
VVMELMEPHPPITTTMASTSSLLLLTFLCAALLNASSALIADQQQQQDPVFQNPQQHRLR
ARTDCRVERLTAQEPTLRFDSEAGRTEFWDRNNQQFECAGVAAVRNFIQPRGLLLPHYNN
APQLLYVVRGKGLLGAVIPGCAETFETEMPQGEHYQSSRSFVDRHQKVRQFRQGDVLALP
AGITLWFYNNGEERLETVALLDTGSEINQLDHTFRNFFLAGKPRGEAQSSQSYRSRPRGE
SETERNNVFYPFDEELLAEIFNVDRETARKLKSEDDFRGQIVRADKFNIVFPGQEEERES
RRISNGFEETLCSAKLRLNLDEPSRADIYNPRGGRISTVNSHKLPILNSLRLSAEKGVLH
RNAIIAPHWNVNAHSAIYITRGSGRFQVVGHNGRSVFDGEVREGQMIIVPQNFVVIKKAS
DEEGLEWISFKTNDNAIVSPLAGRLSALRAMPEEVLMNAYDITREEAKNLKYKRDESRIM
SSTSSRRSSRYPSRPWPIDYALDVIKSMM
>TRINITY_DN1113_c0_g1_i1_4_1 11S globulin seed storage protein 2
IVFEVGECILSQLTMASRFLLALSLSLLVSAAVGEAMSQQRIRLSRPQQCRIQSISAVQP
RNQIQSEGGLTELWDEKEAQFQCAGVAAMRNTLRPNALSLPNYHPNPRLVYIEKGEGYIS
VIFPGCAETYQARGGEHLSSEQGEKRDLHQKVHRIRRGDVIALPPGAVHWCHNDGSEDLI
AISVNDLNHQSNQLDHKFRSFYLAGSEPQASKSEKTFHNIFQAFDAELMAEAFNVSPDLI
RRMQATEEERGLSVMARESMRYIRPDEDVRKSSKPYHHNNGFEETFCTMKIRTNIENQRD
ADIYSREAGKLNVVDMHKLPILSYMDMSAEKGTLFPNSMLSPHWAMDGHTIVYVTKGEAK
VEVVDHSGQTMMNDRVSQGDMLVVPQFYTSTARAGNEGFEWVAFKTSGYPMRNDMAGYTS
ALRAMPLQVLTNAYQMSPAEAQSIKINRGAQTFLLSPASHSH
>TRINITY_DN681_c0_g1_i1_5_6 7S globulin
TCFCLCGIEMTTGITKTHKMSYKAICLALLLATATVALASQDPELQQCKQQCHSQRHADD
KQIRQCEDRCEDYHRNDRSPIQKLRECNRDCERRQQEERRREDCQRRCQERYEKETQSYD
QKYQKQTTNNPYVFEDRHFVTGMQTQHGRLRILQQFTERSDLLRGIDNYRVAVLEAQPQT
FIVPSHLDAQILVFVARGRGAVNMVREERRESFNIKQGDIFRIHAGTTTYLVNRDNNERL
VLVKLIQPVNTPGQFEQFYGAGGQNPESYFKAFSDEILEAAFNVDGQRVKRLFGQQRQGA
IIKASSEQIRSMSQHQEGGIWPFGGESKGTHNIYDQRPIYNNKYGQYYEVESSQFRQLRD
LDIAISFSNMSQGAMTAPFYNSKATKIAVVVEGEGYFEMACPHLSQSQSQRQRQRQSRGS
EEEEEEESYRPRGESTTSYKTARSRLRTGTVVVVPAGHPFVAVASNNQNLQILSFKVNAD
NNEQFTLAGKRNVMNQLEREAKELAFGMPAREVEEVLRSQKEEFFFEGPGRRADA
>TRINITY_DN681_c0_g1_i2_5_7 7S globulin
TCFCLCGIEMTTGITKTHKMSYKAICLALLLATATVALASQDPELQQCKQQCHSQRHADD
KQIRQCEDRCEDYHRNDRSPIQKLRECNRDCERRQQEERRREDCQRRCQERYEKETQSYD
QKYQKQTTNNPYVFEDRHFVTGMQTQHGRLRILQQFTERSDLLRGIDNYRVAVLEAQPQT
FIVPSHLDAQILVFVARGRGAVNMVREERRESFNIKQGDIFRIHAGTTTYLVNRDNNERL
VLVKLIQPVNTPGQFEQFYGAGGQNPESYFKAFSDEILEAAFNVDGQRVKRLFGQQRQGA
IIKASSEQIRSMSQHQEGGIWPFGGESKGTHNIYDQRPIYNNKYGQYYEVESSQFRQLRD
LDIAISFSNMSQGAMTAPFYNSKATKIAVVVEGEGYFEMACPHLSQSQSQRQRQRQSRGS
EEEEEEESYRPRGESTTSYKTARSRLRTGTVVVVPAGHPFVAVASNNQNLQILSFKVNAD
NNEQFTLAGKRNVMNQLEREAKELAFGMPAREVEEVLRSQKEEFFFEGPGRRADA
>TRINITY_DN11276_c0_g1_i4_1_3 Cocosin 1
AAMATTFLSALSLALLLSSASAYNYRGGSWQQGECDITRINAMEPSFRLQSEGGVSEFWD
HNANDFQCAGISLHRHTIHTRGLFLPVYHNAPMLVYVLQGSGIYGVTISGCPETFESPQQ
SPDQGMRSQKFGDRHQQIGFLKQGDVVAIRAGDAHWAYNNGDQDLVVVVLQDNSNNANQL
DQNPRSFFLAGNPNWGQEQQKEQLRFHGERRHEQKQHEFGNVFKGMSVESLAEAFDVDEE
TARKLQSENDERGMIVIVLLQFIQLSFAKGSLHRNAIMAPHWLTNAHSILYITRGDKFIQ
VVNHKGQAVFEGQVRAGQVLVVPQNFAVLKQAGEQGCEWVEFQTNANAMINTLSGRTSAL
RGLPVDVVANAYQISREEAETIKNSRRETLLFSASRPSTRRVASA
>TRINITY_DN54815_c0_g1_i1_3_2 Vicilin-like seed storage protein At2g28490
FMDKTTRLLAVLALLAALAVAVSARKDDERWSERERGREEERWSERERRGHEEARGGDEG
GTGWREGDDWFLLHHSKPVVKTEAGSMKLVRGSGKSPMHIGFITMEPKSLFIPQYLDSSL
ILFVRRGEARVGNIYKDELVERRLKVGDIYRIAAGSAFYLINAEEGQRLHIVCSIDTSDS
LTPYKFQSFYVAGGKNPKSVLSGFDHLTLSTAFNVTQEELEDMLMSQREGPIIYLSNTTH
APRMAEMRQIGGDEQQSTWSFRKMMVSFMDWSNKKKDDRKGGSRTGKGPDAYNLYDRKPD
FKNDYGWSVALDEKNYPPLRYNNIGVYLVNLTAGSMMAPHINPMATEYGVVLKGSGTIQI
VYPNGSLAMNAKVNEGDVFWIPRFFPFCQIASRTGPFEFFGFTTSARNNWPQFLVGANSL
LHAMRGPEFAAAFGMSEKSFDYIIDAQRESTILPTATVAPPDEGAPGGVREAVRKFWSEW
>TRINITY_DN2011_c0_g1_i1_6_1 Glucose and ribitol dehydrogenase
DLQERCSKSWQGEDKLCSSPLLVFFLNPPLTFSFKPHILPKPLRSMASGNNQFPPQKQDA
QPGKEHLMDPTPRAATHHYKPANKLVGKVALVTGGDSGIGRAVAHCFALEGATVAFTYVK
GQEDKDASDTVNMLSKAKHADAKDPLAIPTDLGYDDNCKRVVDEVVNSFGRIDILINNAA
EQYEAGSVEEIDEPRLERVFRTNIFSYFFTTRHALKHMKEGSCIINTTSVTAYKGNPKLL
DYTATKGAIVAFTRGLALQLVHKGIRVNGVAPGPIWTPLIPSSFTEDESASFGKEVPMGR
AGQPHEVAPAYVFLACNVDSSYITGQVIHPNGGSIVNG
>TRINITY_DN2011_c0_g1_i2_4_1 Glucose and ribitol dehydrogenase
DLQERCSKSWQGEDKLCSSPLLVFFLNPPLTFSFKPHILPKPLRSMASGNNQFPPQKQDA
QPGKEHLMDPTPRAATHHYKPANKLVGKVALVTGGDSGIGRAVAHCFALEGATVAFTYVK
GQEDKDASDTVNMLSKAKHADAKDPLAIPTDLGYDDNCKRVVDEVVNSFGRIDILINNAA
EQYEAGSVEEIDEPRLERVFRTNIFSYFFTTRHALKHMKEGSCIINTTSVTAYKGNPKLL
DYTATKGAIVAFTRGLALQLVHKGIRVNGVAPGPIWTPLIPSSFTEDESASFGKEVPMGR
AGQPHEVAPAYVFLACNVDSSYITGQVIHPNGGSIVNG
>TRINITY_DN4365_c0_g1_i10_4_1 Embryonic protein DC-8
KGVKEKIKETFSGGIAQNQTPKNNHIIIQIYFLLLVCVCIEKKFVTMASEQARREHVKDE
RKVEVERDRVPKMATHFESLVDKAKDEHQPHHAGEATIHIEAVPVRVAGITVESGGGKQQ
PSLEEVSRMRGQAQQNSMEAIRSAEKAKIGGGGAAQHTAAAEKGRQAADRATAVQKGQQA
QGYIAEKATQAEDTAAQRGGQARDYTAEEKAAGAKNTVVEKGQQAKNTVMEKGQQAKDYA
VEAKDVVSSKGQSASQIAAEKAKAAKDTTLTAAQYAGQKAAAAKDTTVDTAKSAAQYAAE
KAAAAKDTTAQYTAEKAGAARDTAKTAAQYAAEKAAAAKDTTVDTAKSAAQYAAEKAAAA
KDTTVDTAKSTAQYAAEKAAAAKDTTVDTTKTAAQYAAEKAAAAKDTTVDTTKTAAQYVG
EKAVAAKDVTVESGKGAVGYAGKAAAGVKDQAVVAGWEAARFTLEKTAVATETVANVTSK
VAGYTGDVVVAAKDKVAGAGQAVVGYAGEKLAAVKDTVVATEESAAEYAARKKEEAKRDL
ELKRSSPQKEEGGETFSKEGFYRPSEKIKEQWGGEEGKQWGGEHQARRGGRGEQWEQWGG
GKGEQQARGGGQGQQWEQWGGEKGEQPTGEYGQGERWESWGDWQQQRGGEQEERGEGGQK
QGAIGGGIMRAIGETLVEIGQTTKDLVSGQHPLLGKEEDEKETYKGTGKDI
>TRINITY_DN4365_c0_g1_i6_4_1 Embryonic protein DC-8
KGVKEKIKETFSGGIAQNQTPKNNHIIIQIYFLLLVCVCIEKKFVTMASEQARREHVKDE
RKVEVERDRVPKMATHFESLVDKAKDEHQPHHAGEATIHIEAVPVRVAGITVESGGGKQQ
PSLEEVSRMRGQAQQNSMEAIRSAEKAKIGGGGAAQHTAAAEKGRQAADRATAVQKGQQA
QGYIAEKATQAEDTAAQRGGQARDYTAEEKAAGAKNTVVEKGQQAKNTVMEKGQQAKDYA
VEAKDVVSSKGQSASQIAAEKAKAAKDTTLTAAQYAGQKAAAAKDTTVDTAKSAAQYAAE
KAAAAKDTTAQYTAEKAGAARDTAKTAAQYAAEKAAAAKDTTVDTAKSAAQYAAEKAAAA
KDTTVDTAKSTAQYAAEKAAAAKDTTVDTTKTAAQYAAEKAAAAKDTTVDTTKTAAQYVG
EKAVAAKDVTVESGKGAVGYAGKAAAGVKDQAVVAGWEAARFTLEKTAVATETVANVTSK
VAGYTGDVVVAAKDKVAGAGQAVVGYAGEKLAAVKDTVVATEESAAEYAARKKEEAKRDL
ELKRSSPQKEEGGETFSKEGFYRPSEKIKEQWGGEEGKQWGGEHQARRGGRGEQWEQWGG
GKGEQQARGGGQGQQWEQWGGEKGEQPTGEYGQGERWESWGDWQQQRGGEQEERGEGGQK
QGAIGGGIMRAIGETLVEIGQTTKDLVSGQHPLLGKEEDEKETYKGTGKDI
